# Supplementary material for: Development of Natural Plant Extracts as Sustainable Inhibitors for Efficient Protection of Mild Steel: Experimental and First-Principles Multi-Level Computational Methods
Source: Materials (Basel). 2022 Dec 6;15(23):8688. doi: 10.3390/ma15238688 (PMC9736516; doi:10.3390/ma15238688)
Supplement: Supplementary file 1 [file materials-15-08688-s001.zip]

Archive with 1 entries (1 files):
- materials-2018653-supplementary.pdf
